# Supplementary material for: Long Noncoding RNA MALAT1 and Colorectal Cancer: A Propensity Score Analysis of Two Prospective Cohorts
Source: Front Oncol. 2022 Apr 26;12:824767. doi: 10.3389/fonc.2022.824767 (PMC9088002; doi:10.3389/fonc.2022.824767)
Supplement: Supplementary file 9 [file DataSheet_1.xlsx]

## Sheet: MALAT1_data_upload
ID	MALAT1	MALAT1_C2	MALAT1_C2_Median	OS_Time(day)	OS_Status	DFS_Time(day)	DFS_Status	gender	age	Age_Group	BMI	BMI_Group	CancerHistory	Site	Size(mm)	Size_group	CEA	CEA_Group	CA199	CA199Group	Pathological pattern	Differentiation	TStage	TStage_Group2	NStage	Nstage_Group2	MStage	JACC_Stage	adjuvant chemotherapy
1	0.742584	0	0	1001	1	1001	1	0	72	1	24.5536	1	0	2	55	1	2.45	0	26.96	0	0	0	2	0	1	1	0	3	1
2	-1.3502	1	1	2233	1	2233	1	1	62	1	20.9709	0	0	2	65	1	3.03	0	18.9	0	1	0	4	1	1	1	0	3	0
3	-0.155428	1	1	2375	0	914	1	1	66	1	24.4188	1	0	2	68	1	11.01	1	24.94	0	0	1	4	1	2	1	0	3	0
4	1.01429	0	0	2375	0	2375	0	0	51	0	20.7897	0	0	2	16	0	1.5	0	23.82	0	0	1	1	0	0	0	0	1	0
5	-1.8122	1	1	2373	0	2373	0	1	85	1	22.8123	0	0	2	45	1	1.98	0	11.24	0	0	1	1	0	0	0	0	1	0
6	1.21573	0	0	321	1	321	1	1	50	0	29.1739	1	1	2	72	1	61.54	1	76.97	1	0	0	4	1	1	1	1	4	0
7	-1.21631	1	1	2370	0	2370	0	1	54	0	18.7462	0	0	2	48	1	1.67	0	11.14	0	0	1	3	0	0	0	0	2	0
9	0.0847969	0	1	1147	1	854	1	1	68	1	24.9506	1	0	1	44	1	1.96	0	7.89	0	0	1	4	1	0	0	0	2	0
10	-1.63302	1	1	2383	0	2383	0	0	65	1	24.8521	1	0	1	55	1	4.44	0	10.13	0	0	1	4	1	2	1	0	3	1
12	-3.10178	1	1	2384	0	2384	0	1	48	0	19.1239	0	0	1	80	1	0.68	0	13.18	0	0	0	4	1	0	0	0	2	1
13	1.81471	0	0	562	1	562	1	1	60	1	23.3428	0	0	0	74	1	75.78	1	14.63	0	1	0	4	1	2	1	1	4	0
14	0.167725	0	1	2383	0	2383	0	0	48	0	16.8572	0	0	0	84	1	7.15	1	2.29	0	0	1	4	1	0	0	0	2	0
15	-2.87232	1	1	2368	0	2368	0	1	52	0	28.4874	1	0	2	30	0	1.41	0	8.35	0	0	1	1	0	0	0	0	1	0
16	2.19267	0	0	872	1	872	1	1	61	1	25.0483	1	1	2	100	1	2.92	0	37.25	1	1	0	4	1	2	1	0	3	0
17	1.08425	0	0	2368	0	2368	0	1	61	1	24.6307	1	0	2	45	1	1.53	0	9.12	0	0	1	3	0	0	0	0	2	1
18	4.82674	0	0	2368	0	2368	0	0	51	0	21.3362	0	0	2	44	1	4.46	0	18.71	0	0	1	2	0	0	0	0	1	0
19	4.48351	0	0	2367	0	2367	0	1	54	0	24.4116	1	0	2	45	1	1.26	0	19.75	0	1	1	2	0	1	1	0	3	0
28	1.44632	0	0	616	1	616	1	0	55	0	23.1674	0	0	0	71	1	0.67	0	24.92	0	0	0	4	1	0	0	0	2	0
30	0.774267	0	0	2355	0	2355	0	0	75	1	22.4491	0	0	2	63	1	10.05	1	14.07	0	0	0	4	1	1	1	0	3	0
32	-0.250853	1	1	2346	0	2346	0	0	65	1	21.2941	0	0	2	72	1	2.77	0	2.39	0	0	1	4	1	1	1	0	3	0
33	-1.3734	1	1	2350	0	2350	0	0	77	1	27.2195	1	0	2	45	1	2.81	0	14	0	0	0	4	1	0	0	0	2	0
34	0.408932	0	0	2364	0	2364	0	0	58	0	23.1719	0	0	1	65	1	20.25	1	2.11	0	1	0	4	1	0	0	0	2	0
35	-2.37568	1	1	744	1	744	1	1	72	1	22.273	0	0	2	48	1	76.38	1	98.59	1	0	1	4	1	1	1	0	3	0
37	1.23541	0	0	2349	0	2349	0	0	53	0	26.1122	1	1	1	45	1	6.73	1	23.48	0	0	1	4	1	0	0	0	2	0
38	1.19988	0	0	751	1	751	1	0	70	1	23.3087	0	0	1	61	1	39.32	1	55.31	1	0	0	4	1	1	1	0	3	0
40	-0.954178	1	1	2348	0	2348	0	0	68	1	22.9695	0	0	2	36	0	1.56	0	11.59	0	0	0	2	0	0	0	0	1	0
41	0.643476	0	0	2348	0	2348	0	0	44	0	18.2346	0	0	0	52	1	11.32	1	32.18	0	0	1	4	1	0	0	0	2	0
42	-2.03267	1	1	997	0	997	0	1	75	1	28.1369	1	0	0	45	1	3.94	0	23.57	0	0	0	4	1	0	0	0	2	0
43	7.62939e-05	0	1	2298	0	2298	0	0	35	0	24.1844	1	0	1	37	0	3.03	0	40.82	1	0	0	4	1	2	1	0	3	0
44	-2.4487	1	1	2358	0	2358	0	1	32	0	18.8491	0	0	1	74	1	0.83	0	16.87	0	0	1	4	1	0	0	0	2	0
45	0.188238	0	1	2358	0	2358	0	0	53	0	24.0507	1	0	1	81	1	1.79	0	7.69	0	1	0	4	1	0	0	0	2	0
46	0.252413	0	1	1300	1	1300	1	1	38	0	22.3422	0	0	1	76	1	4.87	0	24.04	0	0	0	4	1	1	1	0	3	1
47	2.09121	0	0	2339	0	2339	0	0	44	0	24.055	1	0	0	30	0	1.78	0	7.9	0	0	1	2	0	0	0	0	1	0
48	0.649702	0	0	279	1	279	1	0	66	1	17.5863	0	0	2	75	1	1.9	0	26.63	0	0	1	4	1	1	1	1	4	0
49	-0.890301	1	1	2339	0	2339	0	0	59	0	19.8662	0	0	2	100	1	14.01	1	2.38	0	0	1	4	1	0	0	0	2	0
52	-0.133808	1	1	984	0	984	0	1	44	0	20.7115	0	0	1	60	1	1.29	0	6	0	0	1	4	1	0	0	0	2	0
55	-1.12187	1	1	494	0	494	0	1	50	0	23.0031	0	1	0	37	0	13.51	1	13.49	0	1	1	4	1	1	1	0	3	0
56	0.202955	0	1	146	0	146	0	0	70	1	21.7627	0	0	1	75	1	31.22	1	73.67	1	0	0	4	1	2	1	1	4	0
61	2.44295	0	0	2334	0	2334	0	0	53	0	27.9809	1	0	2	40	0	1.7	0	10.22	0	0	0	4	1	1	1	0	3	0
62	-1.57306	1	1	1797	0	1797	0	0	50	0	16.2172	0	0	2	40	0	25.65	1	9.19	0	0	1	4	1	0	0	0	2	0
63	-0.415449	1	1	2329	0	2329	0	0	60	1	24.3358	1	0	2	42	1	2.91	0	8.4	0	1	1	4	1	0	0	0	2	0
64	1.14111	0	0	1160	0	1160	0	1	71	1	24.9186	1	0	2	40	0	6.65	1	48.2	1	0	1	3	0	0	0	0	2	0
65	1.62557	0	0	270	1	270	1	0	57	0	26.721	1	1	2	67	1	54.11	1	2.52	0	1	1	4	1	2	1	0	3	0
66	0.990442	0	0	280	0	280	0	1	49	0	25.925	1	1	2	34	0	1.42	0	11.83	0	0	1	3	0	1	1	0	3	0
67	2.50037	0	0	741	1	741	1	0	46	0	25.4105	1	1	2	39	0	31.74	1	40.97	1	0	0	4	1	1	1	1	4	0
68	1.40333	0	0	2343	0	2343	0	0	62	1	23.5182	0	0	1	33	0	1.43	0	9.94	0	1	1	4	1	0	0	0	2	1
69	-1.11121	1	1	1793	0	1793	0	1	65	1	25.5386	1	0	2	42	1	2.24	0	37.24	1	0	1	2	0	0	0	0	1	0
70	0.412569	0	0	2328	0	2328	0	0	66	1	17.7996	0	0	2	64	1	4.03	0	10.17	0	1	1	4	1	0	0	0	2	0
71	-1.59724	1	1	2328	0	2328	0	1	67	1	24.3036	1	0	2	30	0	4.08	0	18.86	0	1	1	2	0	0	0	0	1	0
72	-1.31356	1	1	279	0	279	0	0	68	1	20.5651	0	0	1	42	1	1.37	0	10.9	0	1	1	4	1	0	0	0	2	0
73	1.66453	0	0	2327	0	2327	0	0	46	0	22.3141	0	0	2	41	1	13.87	1	13.24	0	0	1	2	0	0	0	0	1	0
76	0.22636	0	1	1288	1	1288	1	0	60	1	26.9181	1	0	2	38	0	5.95	1	34	0	0	0	4	1	1	1	0	3	1
77	0.845175	0	0	1205	1	1205	1	0	55	0	24.3415	1	0	2	45	1	10.36	1	11.57	0	0	1	4	1	0	0	1	4	0
78	1.40636	0	0	588	1	588	1	1	51	0	25.1226	1	0	1	62	1	1.51	0	15.04	0	0	0	4	1	0	0	0	2	1
80	1.05922	0	0	2327	0	2327	0	0	55	0	21.9466	0	0	1	47	1	2.85	0	26.87	0	1	1	4	1	2	1	1	4	1
82	-0.319962	1	1	2326	0	2326	0	1	35	0	26.4223	1	1	2	42	1	1.73	0	22.12	0	0	0	4	1	0	0	0	2	0
84	0.920704	0	0	2326	0	2326	0	1	55	0	23.4726	0	1	2	40	0	9.83	1	7.71	0	0	1	2	0	0	0	0	1	1
85	0.732185	0	0	2326	0	2326	0	1	62	1	26.4405	1	0	0	54	1	13.92	1	17.34	0	0	1	4	1	0	0	0	2	0
88	1.49177	0	0	2322	0	2322	0	1	72	1	22.0092	0	0	2	44	1	3.77	0	20.57	0	0	0	2	0	0	0	0	1	0
89	1.18862	0	0	1153	0	1153	0	0	74	1	27.5497	1	0	2	44	1	15.17	1	31.96	0	0	0	3	0	0	0	1	4	0
90	2.0603	0	0	2322	0	2322	0	0	65	1	23.0513	0	1	2	52	1	2.03	0	15.23	0	0	1	2	0	0	0	0	1	0
91	1.41376	0	0	1613	0	1613	0	1	39	0	22.7331	0	0	1	35	0	1.85	0	34.15	0	0	0	4	1	1	1	0	3	0
92	-2.02055	1	1	1006	1	1006	1	0	54	0	18.1773	0	0	2	150	1	3.96	0	27.48	0	0	1	3	0	0	0	0	2	1
96	1.82823	0	0	269	0	849	1	1	71	1	20.642	0	0	2	51	1	21.22	1	47.06	1	0	1	4	1	0	0	0	2	0
98	1.74678	0	0	2315	0	2315	0	1	65	1	22.0118	0	0	2	67	1	4.55	0	12.89	0	0	1	4	1	0	0	0	2	0
99	0.942117	0	0	331	0	331	0	0	59	0	26.3222	1	0	1	61	1	31.5	1	35	0	0	1	4	1	0	0	0	2	0
100	-1.19675	1	1	350	0	350	0	0	77	1	22.2324	0	0	1	52	1	11.56	1	55.07	1	1	0	4	1	0	0	0	2	0
107	0.300163	0	0	2311	0	2311	0	1	56	0	25.4069	1	0	2	21	0	2.61	0	13.08	0	0	0	2	0	0	0	0	1	0
111	3.55522	0	0	258	0	258	0	0	60	1	25.0771	1	0	1	37	0	60.07	1	34.59	0	1	0	3	0	0	0	0	2	1
114	-1.06844	1	1	1633	1	1633	1	0	51	0	28.3104	1	0	2	60	1	3.27	0	18.14	0	1	1	4	1	2	1	0	3	1
115	-0.0828915	1	1	2306	0	429	1	0	72	1	25.2727	1	0	2	30	0	8.31	1	13	0	0	0	3	0	0	0	0	2	0
118	2.42921	0	0	2237	0	2237	0	1	74	1	25.7844	1	0	2	34	0	3.45	0	32.17	0	1	1	2	0	0	0	0	1	0
120	2.08512	0	0	2250	0	646	1	1	66	1	22.4884	0	0	0	36	0	12.71	1	80.95	1	1	0	4	1	0	0	1	4	0
201872	-1.32332	1	1	971	1	971	1	1	65	1	25.81	1	0	0	125	1	9.1	1	8.8	0	0	0	4	1	0	0	0	2	1
201880	0.379593	0	0	472	1	472	1	1	56	0	26.04	1	0	2	100	1	30.1	1	71.24	1	1	1	4	1	0	0	0	2	1
201881	-0.914379	1	1	1389	1	909	1	0	43	0	22.05	0	0	2	48	1	30.1	1	71.24	1	0	0	3	0	0	0	0	2	1
201884	-0.000865592	1	1	1385	1	1385	1	0	38	0	25.1	1	0	1	32	0	5.9	1	31.51	0	1	0	4	1	1	1	0	3	0
201893	1.68917	0	0	1746	1	1746	1	1	71	1	22.03	0	0	2	75	1	78.2	1	25.77	0	0	0	3	0	1	1	0	3	0
2018120	-1.28711	1	1	937	1	594	1	1	53	0	23.44	0	0	2	48	1	30.1	1	71.24	1	0	0	4	1	1	1	0	3	0
2018122	0.160348	0	1	2070	1	1335	1	0	68	1	21.38	0	0	1	27	0	62	1	90.8995	1	0	1	4	1	1	1	0	3	1
2018123	2.33383	0	0	1360	1	42	1	0	59	0	19.32	0	1	0	120	1	30.1	1	71.24	1	0	0	3	0	1	1	0	3	1
2018125	0.265934	0	0	2113	1	2113	1	1	62	1	23.42	0	0	2	18	0	4	0	22.02	0	0	0	4	1	0	0	0	2	1
2018129	0.170073	0	1	1607	1	30	1	1	56	0	22.04	0	1	0	125	1	30.1	1	71.24	1	0	0	3	0	1	1	0	3	1
2018139	0.0574267	0	1	1418	1	1418	1	1	47	0	23.53	0	1	2	32	0	1.1	0	17.97	0	1	0	4	1	0	0	0	2	0
2018145	-1.36035	1	1	1870	1	1454	1	0	46	0	25.35	1	0	1	36	0	40.6	1	39.96	1	1	0	4	1	0	0	0	2	1
2018163	-2.74651	1	1	1341	1	1341	1	0	51	0	28.37	1	0	2	30	0	30.1	1	71.24	1	0	0	3	0	0	0	0	2	1
2018166	2.51744	0	0	405	1	405	1	1	60	1	22.48	0	1	2	100	1	81.7	1	89.52	1	1	0	3	0	1	1	1	4	0
2018169	-2.96315	1	1	626	1	336	1	1	57	0	20.94	0	1	2	80	1	30.1	1	71.24	1	0	1	3	0	0	0	0	2	1
2018193	-0.770594	1	1	1307	1	1307	1	0	58	0	29.04	1	0	2	64	1	30.1	1	71.24	1	0	0	3	0	1	1	0	3	0
2018215	2.58718	0	0	2317	1	2317	1	0	69	1	20.08	0	0	1	27	0	11.2	1	18.12	0	0	1	3	0	1	1	0	3	1
2018224	-0.488941	1	1	221	1	221	1	1	56	0	26.56	1	0	2	60	1	30.1	1	71.24	1	0	0	3	0	0	0	0	2	0
2018234	-1.55588	1	1	671	1	399	1	1	65	1	22.51	0	0	1	27	0	3.2	0	4.74	0	1	0	3	0	1	1	0	3	1
20187004	2.95517	0	0	219	1	219	1	0	53	0	20.05	0	0	2	18	0	15.1	1	9.76	0	0	1	4	1	1	1	0	3	1
20187019	-1.55179	1	1	893	1	893	1	0	57	0	27.78	1	0	2	36	0	9.7	1	40.17	1	0	0	1	0	0	0	0	1	1
20187028	1.12718	0	0	1119	1	97	1	1	50	0	23.83	0	1	1	100	1	163.7	1	64.45	1	0	0	3	0	1	1	0	3	1
20187031	-0.751176	1	1	391	1	391	1	1	65	1	19.05	0	0	2	144	1	78.3	1	9.9	0	1	1	4	1	0	0	0	2	0
20187038	-2.39488	1	1	1732	1	233	1	1	51	0	25.1	1	0	2	120	1	8.8	1	73.33	1	1	0	4	1	1	1	0	3	1
20187042	-1.29602	1	1	1727	1	1727	1	1	72	1	24.51	1	0	1	125	1	30.1	1	71.24	1	0	0	4	1	1	1	0	3	0
20187043	-1.16615	1	1	1363	1	1363	1	0	49	0	24.91	1	0	2	18	0	3.6	0	22.49	0	1	0	4	1	1	1	0	3	0
20187044	-0.89088	1	1	755	1	755	1	0	69	1	26.64	1	0	2	60	1	30.1	1	71.24	1	1	0	4	1	0	0	0	2	0
20187046	0.396918	0	0	541	1	541	1	1	67	1	31.6	1	0	2	18	0	1.7	0	14.62	0	0	1	4	1	0	0	0	2	0
20187061	1.20555	0	0	841	1	841	1	0	65	1	21.77	0	0	2	15	0	9.1	1	18.9	0	1	1	1	0	0	0	0	1	0
20187068	-1.9566	1	1	1762	1	397	1	1	49	0	24.03	1	0	1	125	1	8.7	1	25.89	0	1	0	4	1	0	0	0	2	1
20187071	0.912152	0	0	2424	0	2424	0	0	44	0	22.31	0	0	2	50	1	15.2	1	32.96	0	0	0	4	1	1	1	0	3	1
20187073	2.98842	0	0	2424	0	2424	0	1	70	1	24.03	1	1	0	60	1	0.2	0	13.06	0	1	0	3	0	1	1	0	3	0
20187075	-1.7413	1	1	544	1	544	1	1	51	0	19.78	0	0	2	96	1	31.2	1	74.58	1	0	0	4	1	0	0	0	2	0
20187076	-2.30304	1	1	1762	1	50	1	0	64	1	22.58	0	0	2	40	0	6	1	13.13	0	0	0	4	1	0	0	0	2	1
20187077	1.06051	0	0	1368	1	1368	1	0	52	0	20.76	0	0	2	56	1	30.1	1	71.24	1	1	0	4	1	0	0	0	2	0
20187083	2.28908	0	0	2417	0	2417	0	1	53	0	26.22	1	0	2	48	1	2.1	0	12.58	0	0	0	4	1	0	0	0	2	1
20187085	1.47468	0	0	764	1	642	1	0	45	0	22.15	0	0	2	32	0	2.2	0	6.31	0	0	1	4	1	0	0	0	2	0
20187089	0.180149	0	1	271	1	271	1	0	47	0	20.96	0	0	2	64	1	3.3	0	55.48	1	0	0	4	1	0	0	1	4	0
20187090	-1.36732	1	1	2413	0	2413	0	1	58	0	25.39	1	0	2	48	1	0.7	0	6.37	0	0	0	1	0	1	1	0	3	0
20187092	-1.58084	1	1	2410	0	2410	0	1	73	1	18.49	0	0	1	64	1	1.8	0	9.89	0	0	0	4	1	1	1	0	3	0
20187104	0.00858253	0	1	2403	0	2403	0	0	72	1	25.82	1	0	2	45	1	0.9	0	12.09	0	0	0	1	0	1	1	0	3	0
20187106	0.762094	0	0	2399	0	2399	0	0	50	0	19.72	0	0	2	40	0	29.7	1	14.3	0	0	0	4	1	0	0	0	2	0
20187114	1.14228	0	0	1411	1	728	1	1	55	0	31.25	1	0	2	20	0	1.7	0	10.34	0	0	0	4	1	0	0	0	2	1
20187118	-0.316007	1	1	1048	1	1048	1	1	53	0	26.45	1	1	0	144	1	41.6	1	15.35	0	1	0	4	1	0	0	1	4	1
20187123	-2.48449	1	1	830	1	530	1	1	50	0	16.65	0	0	2	72	1	30.1	1	71.24	1	1	0	4	1	0	0	0	2	1
20187125	-1.86829	1	1	1098	1	1098	1	1	63	1	19.92	0	0	0	120	1	30.1	1	71.24	1	0	1	4	1	0	0	0	2	1
20187133	-2.98097	1	1	2363	1	977	1	1	64	1	22.86	0	0	2	18	0	67.7	1	91.65	1	1	0	4	1	1	1	0	3	0
20187135	2.3491	0	0	2387	0	2387	0	0	69	1	23.39	0	0	2	100	1	1.4	0	14.09	0	0	0	4	1	1	1	0	3	0
20187139	-1.65573	1	1	2388	0	2388	0	0	69	1	23.03	0	1	2	60	1	15.2	1	32.96	0	0	1	4	1	0	0	0	2	0
20187143	1.04109	0	0	2385	0	2385	0	0	71	1	20.76	0	0	0	125	1	1.5	0	8.68	0	0	0	4	1	1	1	0	3	0
20187145	1.79407	0	0	2385	0	2385	0	1	57	0	23.51	0	0	2	40	0	15.2	1	32.96	0	1	0	4	1	1	1	0	3	1
20187149	0.243244	0	1	944	1	944	1	0	54	0	26.78	1	0	1	75	1	129.8	1	42.86	1	1	0	4	1	0	0	0	2	1
20187158	1.06797	0	0	2371	0	2371	0	0	55	0	24.39	1	0	2	36	0	1	0	6.62	0	0	0	1	0	1	1	0	3	0
20187162	0.274818	0	0	862	1	610	1	0	44	0	25.83	1	0	2	48	1	1.5	0	22.78	0	1	0	4	1	0	0	0	2	1
20187163	-0.486834	1	1	2364	0	2364	0	0	51	0	19.27	0	0	1	150	1	1.4	0	13.04	0	1	0	4	1	0	0	0	2	1
20187165	-1.68432	1	1	1470	1	1470	1	1	69	1	25.71	1	0	0	27	0	30.1	1	71.24	1	0	0	4	1	0	0	0	2	0
20187175	1.49198	0	0	1580	1	1580	1	0	51	0	27.68	1	0	2	48	1	1.3	0	10.5	0	1	0	4	1	0	0	0	2	1
20187183	-0.109206	1	1	892	1	666	1	0	65	1	28.84	1	1	1	150	1	1.7	0	36.19	0	1	0	4	1	1	1	0	3	1
20187186	1.9782	0	0	2356	0	2356	0	0	56	0	24.02	1	0	2	48	1	1.2	0	9.35	0	0	0	1	0	1	1	0	3	0
20187188	-1.05699	1	1	1091	1	552	1	0	63	1	24.73	1	0	2	27	0	9.2	1	17.33	0	1	0	4	1	0	0	1	4	1
20187202	2.01963	0	0	1029	1	1029	1	0	57	0	30.07	1	0	2	24	0	3.2	0	20.43	0	0	0	4	1	0	0	0	2	0
20187214	-1.83903	1	1	2340	0	2340	0	0	59	0	23.89	0	0	1	60	1	5.5	1	23.69	0	0	0	4	1	0	0	0	2	1
20187221	1.2487	0	0	2341	0	2341	0	0	52	0	28.73	1	1	2	36	0	36.4	1	13.16	0	0	0	4	1	1	1	0	3	1
20187222	1.27349	0	0	641	1	641	1	1	67	1	23.42	0	0	0	80	1	4.1	0	5.28	0	1	0	4	1	0	0	1	4	1
20187224	-1.21849	1	1	1061	1	566	1	1	64	1	23.42	0	0	0	81	1	18	1	9.67	0	1	0	4	1	0	0	0	2	1
20187231	-0.90808	1	1	2329	0	2329	0	1	63	1	24.03	1	0	2	72	1	4.8	0	12.12	0	0	1	4	1	0	0	0	2	1
20187232	2.25169	0	0	2334	0	2334	0	1	37	0	17.97	0	0	2	60	1	3	0	13.2	0	0	0	3	0	1	1	0	3	0
20187232	2.39678	0	0	2334	0	2334	0	1	37	0	17.97	0	0	2	60	1	3	0	13.2	0	0	0	3	0	1	1	0	3	0
20187237	-0.356136	1	1	2319	1	2319	1	0	66	1	29.07	1	0	2	40	0	1.6	0	7.17	0	0	0	4	1	1	1	0	3	1
20187244	1.21351	0	0	2325	0	2325	0	1	75	1	18.07	0	0	2	48	1	2.3	0	8.18	0	1	0	3	0	1	1	0	3	0
20187255	-1.49777	1	1	2322	0	2322	0	0	48	0	25.1	1	0	2	48	1	2.4	0	14.68	0	0	1	4	1	1	1	0	3	1
20187270	-1.9906	1	1	838	1	838	1	0	50	0	24.46	1	1	1	36	0	30.1	1	71.24	1	0	1	4	1	0	0	0	2	1
20187280	-0.360088	1	1	2300	0	2300	0	0	57	0	23.18	0	0	2	18	0	2.5	0	9.09	0	0	0	1	0	1	1	0	3	0
20187293	1.47611	0	0	2293	0	2293	0	0	60	1	23.31	0	0	2	64	1	2	0	14.26	0	0	0	3	0	1	1	0	3	0
20187295	-1.57019	1	1	2289	0	2289	0	1	74	1	23.62	0	0	2	30	0	5.9	1	26.46	0	0	1	4	1	0	0	0	2	0
20187301	-1.03493	1	1	2286	0	2286	0	0	43	0	23.39	0	0	1	27	0	4.6	0	64.21	1	0	0	3	0	1	1	0	3	1
20187303	2.66203	0	0	2280	0	2280	0	0	55	0	28.72	1	0	2	24	0	1.7	0	18.69	0	0	0	3	0	1	1	0	3	1
20187306	2.39285	0	0	2284	0	2284	0	0	39	0	24.22	1	0	2	27	0	10	1	18.74	0	0	0	3	0	1	1	0	3	0
20187313	1.95675	0	0	2277	0	2277	0	0	58	0	26.12	1	0	1	60	1	5.5	1	10.17	0	0	0	4	1	1	1	0	3	1
20187324	0.743183	0	0	2271	0	2271	0	0	57	0	21.26	0	0	1	100	1	3.1	0	36.79	0	0	0	4	1	1	1	0	3	1
20187326	2.18847	0	0	2272	0	2272	0	0	64	1	24.77	1	0	2	36	0	1.6	0	14.03	0	0	0	1	0	1	1	0	3	0
20187329	-0.256986	1	1	2272	0	2272	0	1	50	0	21.34	0	0	1	48	1	3.5	0	8.54	0	1	1	3	0	1	1	0	3	0
20187334	2.97766	0	0	2268	0	2268	0	0	54	0	24.22	1	0	1	27	0	15.2	1	13.94	0	0	0	3	0	1	1	0	3	1
20187335	2.80166	0	0	567	1	567	1	0	61	1	26.12	1	0	1	120	1	42.8	1	38.67	1	0	0	4	1	1	1	1	4	0
20187342	2.22727	0	0	2266	0	2266	0	0	71	1	22.49	0	0	1	32	0	1.7	0	8.98	0	0	0	3	0	1	1	0	3	1
20187349	0.249582	0	1	2173	1	2173	1	0	65	1	18.61	0	0	2	25	0	14.4	1	55.01	1	1	0	3	0	1	1	0	3	0
20187354	1.06881	0	0	389	1	126	1	0	59	0	26.57	1	0	1	72	1	30.1	1	71.24	1	1	1	3	0	0	0	0	2	1
20187367	0.728589	0	0	1106	1	1106	1	0	65	1	20.96	0	0	1	150	1	1.3	0	20.62	0	0	0	3	0	1	1	0	3	0
20187372	0.217057	0	1	1473	1	106	1	0	52	0	26.03	1	0	2	64	1	13.1	1	11.28	0	0	0	3	0	0	0	1	4	1
20187382	-1.72644	1	1	798	1	599	1	1	49	0	20.9	0	0	2	18	0	33.6	1	23.09	0	1	1	4	1	1	1	0	3	1
20187392	0.833301	0	0	2228	0	2228	0	0	61	1	22.6	0	0	1	36	0	1.6	0	5.51	0	0	0	4	1	1	1	0	3	1
